# Supplementary material for: Piperaquine-resistant PfCRT mutations differentially impact drug transport, hemoglobin catabolism and parasite physiology in Plasmodium falciparum asexual blood stages
Source: PLoS Pathog. 2022 Oct 28;18(10):e1010926. doi: 10.1371/journal.ppat.1010926 (PMC9645663; doi:10.1371/journal.ppat.1010926)
Supplement: S1 Data — (XLSX) [file ppat.1010926.s016.xlsx]

## Sheet: Dd2_Dd2crt
S1 Dataset: Raw data of cellular accumulation ratios for all pfcrt-edited lines.
Biorep #1
Line	Strain	Cells/mL	CPMA Pellet	CPMA Sup	Incubation cells/mL	Cell # per 200uL	RBC vol (uL)	cpm/uL RBC	cpm/uL - uRBCs	cpm/uL sup	CAR	Mean CAR	SEM
Chloroquine
iRBCs	Dd2Dd2	112000000	8020	12175	28000000	11200000	0.84	9547.62	4632.14	121.75	38.0463	34.8297	3.21669
		112000000	7835	13956	28000000	11200000	0.84	9327.38	4411.9	139.56	31.613
uRBCs	uRBCs	112000000	4475	51534	28000000	11200000	0.84	5327.38	411.905	515.34
		112000000	4129	50989	28000000	11200000	0.84	4915.48	0	509.89
								5121.43
Piperaquine
iRBCs	Dd2Dd2	112000000	18016	937	28000000	11200000	0.84	21447.6	18983.3	9.37	2025.97	2013.68	12.2851
		112000000	18949	1004	28000000	11200000	0.84	22558.3	20094	10.04	2001.4
uRBCs	uRBCs	112000000	2135	3160	28000000	11200000	0.84	2541.67	77.381	31.6
		112000000	2005	2959	28000000	11200000	0.84	2386.9	-77.381	29.59
								2464.29
Biorep #2
Line	Strain	Cells/mL	CPMA Pellet	CPMA Sup	Incubation cells/mL	Cell # per 200uL	RBC vol (uL)	cpm/uL RBC	cpm/uL - uRBCs	cpm/uL sup	CAR	Mean CAR	SEM
Chloroquine
iRBCs	Dd2Dd2	112000000	10788	4102	28000000	11200000	0.84	12842.9	7721.43	41.02	188.236	198.454	10.2188
		112000000	11054	3852	28000000	11200000	0.84	13159.5	8038.1	38.52	208.673
uRBCs	uRBCs	112000000	11097	53488	28000000	11200000	0.84	13210.7	8089.29	534.88
		112000000	9747	52131	28000000	11200000	0.84	11603.6	6482.14	521.31
								12407.1
Piperaquine
iRBCs	Dd2Dd2	112000000	28970	1715	28000000	11200000	0.84	34488.1	32023.8	17.15	1867.28	1862.26	5.01257
		112000000	29200	1739	28000000	11200000	0.84	34761.9	32297.6	17.39	1857.25
uRBCs	uRBCs	112000000	2135	3160	28000000	11200000	0.84	2541.67	77.381	31.6
		112000000	2005	2959	28000000	11200000	0.84	2386.9	-77.381	29.59
								2464.29
Biorep #3
Line	Strain	Cells/mL	CPMA Pellet	CPMA Sup	Incubation cells/mL	Cell # per 200uL	RBC vol (uL)	cpm/uL RBC	cpm/uL - uRBCs	cpm/uL sup	CAR	Mean CAR	SEM
Chloroquine
iRBCs	Dd2Dd2	112000000	7312	14538	28000000	11200000	0.84	8704.76	3583.33	145.38	24.648	24.2635	0.384594
		112000000	7126	14079	28000000	11200000	0.84	8483.33	3361.9	140.79	23.8789
uRBCs	uRBCs	112000000	4298	48394	28000000	11200000	0.84	5116.67	-4.7619	483.94
		112000000	4042	54905	28000000	11200000	0.84	4811.9	-309.524	549.05
								4964.29
Piperaquine
iRBCs	Dd2Dd2	112000000	29108	1792	28000000	11200000	0.84	34652.4	31736.3	17.92	1771	1921.55	150.549
		112000000	32509	1727	28000000	11200000	0.84	38701.2	35785.1	17.27	2072.1
uRBCs	uRBCs	112000000	2106	3941	28000000	11200000	0.84	2507.14	-408.929	39.41
		112000000	2793	4230	28000000	11200000	0.84	3325	408.929	42.3
								2916.07
Biorep #4
Line	Strain	Cells/mL	CPMA Pellet	CPMA Sup	Incubation cells/mL	Cell # per 200uL	RBC vol (uL)	cpm/uL RBC	cpm/uL - uRBCs	cpm/uL sup	CAR	Mean CAR	SEM
Chloroquine
iRBCs	Dd2Dd2	112000000	7312	13538	28000000	11200000	0.84	8704.76	3583.33	135.38	26.4687	21.127	5.34169
		112000000	6126	13756	28000000	11200000	0.84	7292.86	2171.43	137.56	15.7853
uRBCs	uRBCs	112000000	4298	48394	28000000	11200000	0.84	5116.67	-4.7619	483.94
		112000000	4042	54905	28000000	11200000	0.84	4811.9	-309.524	549.05
								4964.29
Piperaquine
iRBCs	Dd2Dd2	112000000	28846	2709	28000000	11200000	0.84	34340.5	29146.4	27.09	1075.91	1168.01	92.1012
		112000000	25607	2007	28000000	11200000	0.84	30484.5	25290.5	20.07	1260.11
uRBCs	uRBCs	112000000	4415	10802	28000000	11200000	0.84	5255.95	61.9048	108.02
		112000000	4311	9963	28000000	11200000	0.84	5132.14	-61.9048	99.63
								5194.05
Biorep #5
Line	Strain	Cells/mL	CPMA Pellet	CPMA Sup	Incubation cells/mL	Cell # per 200uL	RBC vol (uL)	cpm/uL RBC	cpm/uL - uRBCs	cpm/uL sup	CAR	Mean CAR	SEM
Chloroquine
iRBCs	Dd2Dd2	112000000	6290	10005	28000000	11200000	0.84	7488.1	2366.67	100.05	23.6548	29.8059	6.15107
		112000000	7043	9075	28000000	11200000	0.84	8384.52	3263.1	90.75	35.957
uRBCs	uRBCs	112000000	4674	48896	28000000	11200000	0.84	5564.29	442.857	488.96
		112000000	4290	46338	28000000	11200000	0.84	5107.14	-14.2857	463.38
								5335.71
Piperaquine
iRBCs	Dd2Dd2	112000000	22078	1211	28000000	11200000	0.84	26283.3	24756	12.11	2044.26	1966.34	77.9138
		112000000	21286	1261	28000000	11200000	0.84	25340.5	23813.1	12.61	1888.43
uRBCs	uRBCs	112000000	1235	2417	28000000	11200000	0.84	1470.24	-57.1429	24.17
		112000000	1331	2355	28000000	11200000	0.84	1584.52	57.1429	23.55
								1527.38

## Sheet: Dd2_3D7crt
Biorep #1
Line	Strain	Cells/mL	CPMA Pellet	CPMA Sup	Incubation cells/mL	Cell # per 200uL	RBC vol (uL)	cpm/uL RBC	cpm/uL - uRBCs	cpm/uL sup	CAR	Mean CAR	SEM
Chloroquine
iRBCs	Dd23D7	112000000	70754	6699	28000000	11200000	0.84	84231	76934.5	66.99	1148.45	1024.87	123.576
		112000000	61987	7378	28000000	11200000	0.84	73794	66497.6	73.78	901.296
uRBCs	uRBCs	112000000	6475	21534	28000000	11200000	0.84	7708.33	411.905	215.34
		112000000	6129	20989	28000000	11200000	0.84	7296.43	0	209.89
								7502.38
Piperaquine
iRBCs	Dd23D7	112000000	13912	627	28000000	11200000	0.84	16561.9	14097.6	6.27	2248.42	2096.15	152.276
		112000000	13402	694	28000000	11200000	0.84	15954.8	13490.5	6.94	1943.87
uRBCs	uRBCs	112000000	2135	3160	28000000	11200000	0.84	2541.67	77.381	31.6
		112000000	2005	2959	28000000	11200000	0.84	2386.9	-77.381	29.59
								2464.29
Biorep #2
Line	Strain	Cells/mL	CPMA Pellet	CPMA Sup	Incubation cells/mL	Cell # per 200uL	RBC vol (uL)	cpm/uL RBC	cpm/uL - uRBCs	cpm/uL sup	CAR	Mean CAR	SEM
Chloroquine
iRBCs	Dd23D7	112000000	77494	9678	28000000	11200000	0.84	92254.8	84958.3	96.78	877.85	895.151	17.3005
		112000000	83595	10107	28000000	11200000	0.84	99517.9	92221.4	101.07	912.451
uRBCs	uRBCs	112000000	10097	53488	28000000	11200000	0.84	12020.2	4723.81	534.88
		112000000	9747	52131	28000000	11200000	0.84	11603.6	4307.14	521.31
								11811.9
Piperaquine
iRBCs	Dd23D7	112000000	20293	917	28000000	11200000	0.84	24158.3	21694	9.17	2365.76	2231.54	134.223
		112000000	19617	996	28000000	11200000	0.84	23353.6	20889.3	9.96	2097.32
uRBCs	uRBCs	112000000	2135	3160	28000000	11200000	0.84	2541.67	77.381	31.6
		112000000	2005	2959	28000000	11200000	0.84	2386.9	-77.381	29.59
								2464.29
Biorep #3
Line	Strain	Cells/mL	CPMA Pellet	CPMA Sup	Incubation cells/mL	Cell # per 200uL	RBC vol (uL)	cpm/uL RBC	cpm/uL - uRBCs	cpm/uL sup	CAR	Mean CAR	SEM
Chloroquine
iRBCs	Dd23D7	112000000	127545	9979	28000000	11200000	0.84	151839	144543	99.79	1448.47	1620.61	172.14
		112000000	142173	9034	28000000	11200000	0.84	169254	161957	90.34	1792.75
uRBCs	uRBCs	112000000	9009	52762	28000000	11200000	0.84	10725	3428.57	527.62
		112000000	9101	51907	28000000	11200000	0.84	10834.5	3538.1	519.07
								10779.8
Piperaquine
iRBCs	Dd23D7	112000000	15341	853	28000000	11200000	0.84	18263.1	16735.7	8.53	1961.98	1831.19	130.792
		112000000	12524	787	28000000	11200000	0.84	14909.5	13382.1	7.87	1700.4
uRBCs	uRBCs	112000000	1235	2417	28000000	11200000	0.84	1470.24	-57.1429	24.17
		112000000	1331	2355	28000000	11200000	0.84	1584.52	57.1429	23.55
								1527.38
Biorep #4
Line	Strain	Cells/mL	CPMA Pellet	CPMA Sup	Incubation cells/mL	Cell # per 200uL	RBC vol (uL)	cpm/uL RBC	cpm/uL - uRBCs	cpm/uL sup	CAR	Mean CAR	SEM
Chloroquine
iRBCs	Dd23D7	112000000	91939	9325	28000000	11200000	0.84	109451	102155	93.25	1095.49	1081.56	13.9354
		112000000	78501	8070	28000000	11200000	0.84	93453.6	86157.1	80.7	1067.62
uRBCs	uRBCs	112000000	3593	51455	28000000	11200000	0.84	4277.38	-3019.05	514.55
		112000000	3303	50243	28000000	11200000	0.84	3932.14	-3364.29	502.43
								4104.76
Piperaquine
iRBCs	Dd23D7	112000000	17665	656	28000000	11200000	0.84	21029.8	16323.2	6.56	2488.29	1955.64	532.655
		112000000	13504	799	28000000	11200000	0.84	16076.2	11369.6	7.99	1422.98
uRBCs	uRBCs	112000000	3898	50178	28000000	11200000	0.84	4640.48	-66.0714	501.78
		112000000	4009	52039	28000000	11200000	0.84	4772.62	66.0714	520.39
								4706.55
Biorep #5
Line	Strain	Cells/mL	CPMA Pellet	CPMA Sup	Incubation cells/mL	Cell # per 200uL	RBC vol (uL)	cpm/uL RBC	cpm/uL - uRBCs	cpm/uL sup	CAR	Mean CAR	SEM
Chloroquine
iRBCs	Dd23D7	112000000	112500	9295	28000000	11200000	0.84	133929	126632	92.95	1362.37	1265.51	96.8597
		112000000	102931	9861	28000000	11200000	0.84	122537	115240	98.61	1168.65
uRBCs	uRBCs	112000000	8009	51877	28000000	11200000	0.84	9534.52	2238.1	518.77
		112000000	9180	53002	28000000	11200000	0.84	10928.6	3632.14	530.02
								10231.5
Piperaquine
iRBCs	Dd23D7	112000000	16821	679	28000000	11200000	0.84	20025	15060.7	6.79	2218.07	1785.77	432.298
		112000000	11037	604	28000000	11200000	0.84	13139.3	8175	6.04	1353.48
uRBCs	uRBCs	112000000	4298	48394	28000000	11200000	0.84	5116.67	152.381	483.94
		112000000	4042	54905	28000000	11200000	0.84	4811.9	-152.381	549.05
								4964.29

## Sheet: Dd2_F145Icrt
Biorep #1
Line	Strain	Cells/mL	CPMA Pellet	CPMA Sup	Incubation cells/mL	Cell # per 200uL	RBC vol (uL)	cpm/uL RBC	cpm/uL - uRBCs	cpm/uL sup	CAR	Mean CAR	SEM
Chloroquine
iRBCs	Dd2F145I	112000000	55143	7021	28000000	11200000	0.84	65646.4	61714.3	70.21	878.996	829.286	49.7092
		112000000	54597	7833	28000000	11200000	0.84	64996.4	61064.3	78.33	779.577
uRBCs	uRBCs	112000000	3893	51455	28000000	11200000	0.84	4634.52	702.381	514.55
		112000000	3303	50243	28000000	11200000	0.84	3932.14	0	502.43
								4283.33
Piperaquine
iRBCs	Dd2F145I	112000000	29070	3282	28000000	11200000	0.84	34607.1	32142.9	32.82	979.368	1005.92	26.5551
		112000000	28392	3035	28000000	11200000	0.84	33800	31335.7	30.35	1032.48
uRBCs	uRBCs	112000000	2135	3160	28000000	11200000	0.84	2541.67	77.381	31.6
		112000000	2005	2959	28000000	11200000	0.84	2386.9	-77.381	29.59
								2464.29
Biorep #2
Line	Strain	Cells/mL	CPMA Pellet	CPMA Sup	Incubation cells/mL	Cell # per 200uL	RBC vol (uL)	cpm/uL RBC	cpm/uL - uRBCs	cpm/uL sup	CAR	Mean CAR	SEM
Chloroquine
iRBCs	Dd2F145I	112000000	48313	7097	28000000	11200000	0.84	57515.5	53583.3	70.97	755.014	823.586	68.5717
		112000000	50471	6294	28000000	11200000	0.84	60084.5	56152.4	62.94	892.157
uRBCs	uRBCs	112000000	4298	48394	28000000	11200000	0.84	5116.67	1184.52	483.94
		112000000	4042	54905	28000000	11200000	0.84	4811.9	879.762	549.05
								4964.29
Piperaquine
iRBCs	Dd2F145I	112000000	9829	901	28000000	11200000	0.84	11701.2	9236.9	9.01	1025.18	1051.94	26.757
		112000000	9935	868	28000000	11200000	0.84	11827.4	9363.1	8.68	1078.7
uRBCs	uRBCs	112000000	2135	3160	28000000	11200000	0.84	2541.67	77.381	31.6
		112000000	2005	2959	28000000	11200000	0.84	2386.9	-77.381	29.59
								2464.29
Biorep #3
Line	Strain	Cells/mL	CPMA Pellet	CPMA Sup	Incubation cells/mL	Cell # per 200uL	RBC vol (uL)	cpm/uL RBC	cpm/uL - uRBCs	cpm/uL sup	CAR	Mean CAR	SEM
Chloroquine
iRBCs	Dd2F145I	112000000	58325	6601	28000000	11200000	0.84	69434.5	65502.4	66.01	992.31	933.302	59.0078
		112000000	54594	6984	28000000	11200000	0.84	64992.9	61060.7	69.84	874.294
uRBCs	uRBCs	112000000	4475	51534	28000000	11200000	0.84	5327.38	1395.24	515.34
		112000000	4129	50989	28000000	11200000	0.84	4915.48	983.333	509.89
								5121.43
Piperaquine
iRBCs	Dd2F145I	112000000	19001	1464	28000000	11200000	0.84	22620.2	21092.9	14.64	1440.77	1416.6	24.1707
		112000000	17810	1413	28000000	11200000	0.84	21202.4	19675	14.13	1392.43
uRBCs	uRBCs	112000000	1235	2417	28000000	11200000	0.84	1470.24	-57.1429	24.17
		112000000	1331	2355	28000000	11200000	0.84	1584.52	57.1429	23.55
								1527.38
Biorep #4
Line	Strain	Cells/mL	CPMA Pellet	CPMA Sup	Incubation cells/mL	Cell # per 200uL	RBC vol (uL)	cpm/uL RBC	cpm/uL - uRBCs	cpm/uL sup	CAR	Mean CAR	SEM
Chloroquine
iRBCs	Dd2F145I	112000000	43545	5265	28000000	11200000	0.84	51839.3	47907.1	52.65	909.917	817.982	91.9354
		112000000	39109	5871	28000000	11200000	0.84	46558.3	42626.2	58.71	726.047
uRBCs	uRBCs	112000000	4108	28903	28000000	11200000	0.84	4890.48	958.333	289.03
		112000000	3792	23721	28000000	11200000	0.84	4514.29	582.143	237.21
								4702.38
Piperaquine
iRBCs	Dd2F145I	112000000	15227	1504	28000000	11200000	0.84	18127.4	16497.6	15.04	1096.92	1065.57	31.3424
		112000000	13992	1453	28000000	11200000	0.84	16657.1	15027.4	14.53	1034.23
uRBCs	uRBCs	112000000	1358	2636	28000000	11200000	0.84	1616.67	-13.0952	26.36
		112000000	1380	2316	28000000	11200000	0.84	1642.86	13.0952	23.16
								1629.76

## Sheet: Dd2_M343Lcrt
Biorep #1
Line	Strain	Cells/mL	CPMA Pellet	CPMA Sup	Incubation cells/mL	Cell # per 200uL	RBC vol (uL)	cpm/uL RBC	cpm/uL - uRBCs	cpm/uL sup	CAR	Mean CAR	SEM
Chloroquine
iRBCs	Dd2M343L	112000000	51185	8398	28000000	11200000	0.84	60934.5	57017.9	83.98	678.946	747.578	68.6327
		112000000	56775	7801	28000000	11200000	0.84	67589.3	63672.6	78.01	816.211
uRBCs	uRBCs	112000000	3674	52896	28000000	11200000	0.84	4373.81	457.143	528.96
		112000000	3290	56338	28000000	11200000	0.84	3916.67	0	563.38
								4145.24
Piperaquine
iRBCs	Dd2M343L	112000000	12654	795	28000000	11200000	0.84	15064.3	4832.74	7.95	607.892	1321.75	713.857
		112000000	19897	661	28000000	11200000	0.84	23686.9	13455.4	6.61	2035.61
uRBCs	uRBCs	112000000	8009	51877	28000000	11200000	0.84	9534.52	-697.024	518.77
		112000000	9180	53002	28000000	11200000	0.84	10928.6	697.024	530.02
								10231.5
Biorep #2
Line	Strain	Cells/mL	CPMA Pellet	CPMA Sup	Incubation cells/mL	Cell # per 200uL	RBC vol (uL)	cpm/uL RBC	cpm/uL - uRBCs	cpm/uL sup	CAR	Mean CAR	SEM
Chloroquine
iRBCs	Dd2M343L	112000000	48878	8208	28000000	11200000	0.84	58188.1	54271.4	82.08	661.202	685.977	24.7755
		112000000	45536	7076	28000000	11200000	0.84	54209.5	50292.9	70.76	710.753
uRBCs	uRBCs	112000000	6853	53891	28000000	11200000	0.84	8158.33	4241.67	538.91
		112000000	8101	57116	28000000	11200000	0.84	9644.05	5727.38	571.16
								8901.19
Piperaquine
iRBCs	Dd2M343L	112000000	18511	800	28000000	11200000	0.84	22036.9	10205.4	8	1275.67	1196.4	79.267
		112000000	17943	853	28000000	11200000	0.84	21360.7	9529.17	8.53	1117.14
uRBCs	uRBCs	112000000	10001	53976	28000000	11200000	0.84	11906	74.4048	539.76
		112000000	9876	50942	28000000	11200000	0.84	11757.1	-74.4048	509.42
								11831.5
Biorep #3
Line	Strain	Cells/mL	CPMA Pellet	CPMA Sup	Incubation cells/mL	Cell # per 200uL	RBC vol (uL)	cpm/uL RBC	cpm/uL - uRBCs	cpm/uL sup	CAR	Mean CAR	SEM
Chloroquine
iRBCs	Dd2M343L	112000000	54251	8179	28000000	11200000	0.84	64584.5	60667.9	81.79	741.752	760.323	18.5718
		112000000	51994	7444	28000000	11200000	0.84	61897.6	57981	74.44	778.895
uRBCs	uRBCs	112000000	6925	52771	28000000	11200000	0.84	8244.05	4327.38	527.71
		112000000	7309	53674	28000000	11200000	0.84	8701.19	4784.52	536.74
								8472.62
Piperaquine
iRBCs	Dd2M343L	112000000	15888	992	28000000	11200000	0.84	18914.3	17354.2	9.92	1749.41	1661.91	87.5023
		112000000	16797	1171	28000000	11200000	0.84	19996.4	18436.3	11.71	1574.41
uRBCs	uRBCs	112000000	1302	2235	28000000	11200000	0.84	1550	-10.119	22.35
		112000000	1319	2350	28000000	11200000	0.84	1570.24	10.119	23.5
								1560.12
Biorep #4
Line	Strain	Cells/mL	CPMA Pellet	CPMA Sup	Incubation cells/mL	Cell # per 200uL	RBC vol (uL)	cpm/uL RBC	cpm/uL - uRBCs	cpm/uL sup	CAR	Mean CAR	SEM
Chloroquine
iRBCs	Dd2M343L	112000000	48760	7615	28000000	11200000	0.84	58047.6	54131	76.15	710.846	652.973	57.8737
		112000000	46045	8553	28000000	11200000	0.84	54815.5	50898.8	85.53	595.099
uRBCs	uRBCs	112000000	8009	52762	28000000	11200000	0.84	9534.52	5617.86	527.62
		112000000	8101	51907	28000000	11200000	0.84	9644.05	5727.38	519.07
								9589.29
Piperaquine
iRBCs	Dd2M343L	112000000	14782	1456	28000000	11200000	0.84	17597.6	15989.9	14.56	1098.21	1212.66	114.457
		112000000	13078	1052	28000000	11200000	0.84	15569	13961.3	10.52	1327.12
uRBCs	uRBCs	112000000	1375	2321	28000000	11200000	0.84	1636.9	29.1667	23.21
		112000000	1326	2475	28000000	11200000	0.84	1578.57	-29.1667	24.75
								1607.74

## Sheet: Dd2_G353Vcrt
Biorep #1
Line	Strain	Cells/mL	CPMA Pellet	CPMA Sup	Incubation cells/mL	Cell # per 200uL	RBC vol (uL)	cpm/uL RBC	cpm/uL - uRBCs	cpm/uL sup	CAR	Mean CAR	SEM
Chloroquine
iRBCs	Dd2G353V	112000000	42471	8451	28000000	11200000	0.84	50560.7	46628.6	84.51	551.752	550.896	0.85642
		112000000	41393	8244	28000000	11200000	0.84	49277.4	45345.2	82.44	550.039
uRBCs	uRBCs	112000000	3493	51455	28000000	11200000	0.84	4158.33	226.19	514.55
		112000000	3303	50243	28000000	11200000	0.84	3932.14	0	502.43
								4045.24
Piperaquine
iRBCs	Dd2G353V	112000000	38951	4318	28000000	11200000	0.84	46370.2	43906	43.18	1016.81	996.382	20.4304
		112000000	38010	4384	28000000	11200000	0.84	45250	42785.7	43.84	975.952
uRBCs	uRBCs	112000000	2135	3160	28000000	11200000	0.84	2541.67	77.381	31.6
		112000000	2005	2959	28000000	11200000	0.84	2386.9	-77.381	29.59
								2464.29
Biorep #2
Line	Strain	Cells/mL	CPMA Pellet	CPMA Sup	Incubation cells/mL	Cell # per 200uL	RBC vol (uL)	cpm/uL RBC	cpm/uL - uRBCs	cpm/uL sup	CAR	Mean CAR	SEM
Chloroquine
iRBCs	Dd2G353V	112000000	44982	8745	28000000	11200000	0.84	53550	49617.9	87.45	567.385	532.058	35.3275
		112000000	39675	8717	28000000	11200000	0.84	47232.1	43300	87.17	496.731
uRBCs	uRBCs	112000000	3698	48394	28000000	11200000	0.84	4402.38	470.238	483.94
		112000000	3542	54905	28000000	11200000	0.84	4216.67	284.524	549.05
								4309.52
Piperaquine
iRBCs	Dd2G353V	112000000	8612	715	28000000	11200000	0.84	10252.4	7788.1	7.15	1089.24	1104.26	15.0193
		112000000	8736	709	28000000	11200000	0.84	10400	7935.71	7.09	1119.28
uRBCs	uRBCs	112000000	2135	3160	28000000	11200000	0.84	2541.67	77.381	31.6
		112000000	2005	2959	28000000	11200000	0.84	2386.9	-77.381	29.59
								2464.29
Biorep #3
Line	Strain	Cells/mL	CPMA Pellet	CPMA Sup	Incubation cells/mL	Cell # per 200uL	RBC vol (uL)	cpm/uL RBC	cpm/uL - uRBCs	cpm/uL sup	CAR	Mean CAR	SEM
Chloroquine
iRBCs	Dd2G353V	112000000	44522	7212	28000000	11200000	0.84	53002.4	49070.2	72.12	680.397	658.225	22.1722
		112000000	44320	7677	28000000	11200000	0.84	52761.9	48829.8	76.77	636.053
uRBCs	uRBCs	112000000	8001	53976	28000000	11200000	0.84	9525	5592.86	539.76
		112000000	7876	50942	28000000	11200000	0.84	9376.19	5444.05	509.42
								9450.6
Piperaquine
iRBCs	Dd2G353V	112000000	23168	2465	28000000	11200000	0.84	27581	26053.6	24.65	1056.94	1041.62	15.3198
		112000000	22956	2514	28000000	11200000	0.84	27328.6	25801.2	25.14	1026.3
uRBCs	uRBCs	112000000	1235	2417	28000000	11200000	0.84	1470.24	-57.1429	24.17
		112000000	1331	2355	28000000	11200000	0.84	1584.52	57.1429	23.55
								1527.38
Biorep #4
Line	Strain	Cells/mL	CPMA Pellet	CPMA Sup	Incubation cells/mL	Cell # per 200uL	RBC vol (uL)	cpm/uL RBC	cpm/uL - uRBCs	cpm/uL sup	CAR	Mean CAR	SEM
Chloroquine
iRBCs	Dd2G353V	112000000	41760	7615	28000000	11200000	0.84	49714.3	45782.1	76.15	601.21	570.226	30.9837
		112000000	42045	8553	28000000	11200000	0.84	50053.6	46121.4	85.53	539.243
uRBCs	uRBCs	112000000	8009	52762	28000000	11200000	0.84	9534.52	5602.38	527.62
		112000000	8101	51907	28000000	11200000	0.84	9644.05	5711.9	519.07
								9589.29
Piperaquine
iRBCs	Dd2G353V	112000000	27205	2010	28000000	11200000	0.84	32386.9	30757.1	20.1	1530.21	1603.46	73.253
		112000000	28242	1908	28000000	11200000	0.84	33621.4	31991.7	19.08	1676.71
uRBCs	uRBCs	112000000	1358	2636	28000000	11200000	0.84	1616.67	-13.0952	26.36
		112000000	1380	2316	28000000	11200000	0.84	1642.86	13.0952	23.16
								1629.76
